# Supplementary material for: Tracing the Origin of Korean Invasive Populations of the Spotted Lanternfly, Lycorma delicatula (Hemiptera: Fulgoridae)
Source: Insects. 2021 Jun 10;12(6):539. doi: 10.3390/insects12060539 (PMC8227202; doi:10.3390/insects12060539)
Supplement: Supplementary file 1 [file insects-12-00539-s001.zip]

Archive with 2 entries (2 files):
- Supplementary material 1 - Figures S1-S8.pdf
- Supplementary material 2 - Tables S1-S3.pdf
